# Supplementary material for: Post-pandemic upsurge in Group A Streptococcus infections at an Italian tertiary university hospital
Source: Microbiol Spectr. 2025 Mar 26;13(5):e02494-24. doi: 10.1128/spectrum.02494-24 (PMC12053998; doi:10.1128/spectrum.02494-24)
Supplement: Dataset S1 — Information on laboratory-identified Group A Streptococcus (GAS) cases between June 2018 and June 2024. [file spectrum.02494-24-s0001.xlsx]

## Sheet: Supplementary dataset 1
Supplementary Dataset 1
Information on laboratory-identified Group A Streptococcus (GAS) cases between June 2018 and June 2024
Sampling month	Sex	Age range	Sample type	Severity	WGS	WGS Strain ID
June 2018	F	6 - 18	Oropharynx	Mild	No	NA
June 2018	F	0 - 5	Genital	Mild	No	NA
July 2018	F	19 - 65	Genital	Mild	No	NA
July 2018	M	19 - 65	Oropharynx	Mild	No	NA
July 2018	F	6 - 18	Oropharynx	Mild	No	NA
July 2018	M	6 - 18	Oropharynx	Mild	No	NA
August 2018	F	19 - 65	Ear	Mild	No	NA
November 2018	F	6 - 18	Oropharynx	Mild	No	NA
November 2018	F	19 - 65	Oropharynx	Mild	No	NA
November 2018	M	0 - 5	Oropharynx	Mild	No	NA
November 2018	F	19 - 65	Oropharynx	Mild	No	NA
November 2018	M	0 - 5	Oropharynx	Mild	No	NA
January 2019	F	19 - 65	Genital	Mild	No	NA
January 2019	M	0 - 5	Oropharynx	Mild	No	NA
January 2019	M	0 - 5	Oropharynx	Mild	No	NA
February 2019	F	19 - 65	Oropharynx	Mild	No	NA
February 2019	M	6 - 18	Oropharynx	Mild	No	NA
February 2019	F	6 - 18	Oropharynx	Mild	No	NA
March 2019	M	0 - 5	Oropharynx	Mild	No	NA
March 2019	M	0 - 5	Oropharynx	Mild	No	NA
March 2019	F	19 - 65	Oropharynx	Mild	No	NA
April 2019	F	19 - 65	Genital	Mild	No	NA
April 2019	M	6 - 18	Oropharynx	Mild	No	NA
April 2019	M	6 - 18	Oropharynx	Mild	No	NA
April 2019	M	19 - 65	Oropharynx	Mild	No	NA
April 2019	F	19 - 65	Oropharynx	Mild	No	NA
April 2019	F	19 - 65	Oropharynx	Mild	No	NA
April 2019	F	19 - 65	Oropharynx	Mild	No	NA
May 2019	M	0 - 5	Oropharynx	Mild	No	NA
May 2019	F	19 - 65	Genital	Mild	No	NA
May 2019	F	19 - 65	Oropharynx	Mild	No	NA
June 2019	F	19 - 65	Oropharynx	Mild	No	NA
July 2019	F	19 - 65	Genital	Mild	No	NA
July 2019	F	19 - 65	Urine	Moderate	No	NA
July 2019	M	6 - 18	Oropharynx	Mild	No	NA
July 2019	M	0 - 5	Oropharynx	Mild	No	NA
August 2019	F	6 - 18	Oropharynx	Mild	No	NA
October 2019	F	19 - 65	Oropharynx	Mild	No	NA
October 2019	F	6 - 18	Oropharynx	Mild	No	NA
November 2019	M	0 - 5	Oropharynx	Mild	No	NA
December 2019	F	19 - 65	Genital	Mild	No	NA
December 2019	M	19 - 65	Oropharynx	Mild	No	NA
December 2019	F	19 - 65	Oropharynx	Mild	No	NA
January 2020	F	> 65	Oropharynx	Mild	No	NA
January 2020	F	19 - 65	Genital	Mild	No	NA
January 2020	F	19 - 65	Genital	Mild	No	NA
January 2020	F	19 - 65	Genital	Mild	No	NA
January 2020	M	6 - 18	Oropharynx	Mild	No	NA
February 2020	M	19 - 65	Oropharynx	Mild	No	NA
February 2020	M	19 - 65	Oropharynx	Mild	No	NA
February 2020	F	6 - 18	Oropharynx	Mild	No	NA
February 2020	M	19 - 65	Oropharynx	Mild	No	NA
March 2020	F	19 - 65	Genital	Mild	No	NA
March 2020	F	19 - 65	Oropharynx	Mild	No	NA
June 2020	M	6 - 18	Oropharynx	Mild	No	NA
August 2020	M	6 - 18	Oropharynx	Mild	No	NA
August 2020	M	6 - 18	Oropharynx	Mild	No	NA
November 2020	F	19 - 65	Genital	Mild	No	NA
November 2020	M	6 - 18	Oropharynx	Mild	No	NA
December 2020	F	6 - 18	Oropharynx	Mild	No	NA
December 2020	M	0 - 5	Oropharynx	Mild	No	NA
December 2020	M	0 - 5	Pus	Moderate	No	NA
December 2020	F	> 65	Urine	Moderate	No	NA
December 2020	F	0 - 5	Oropharynx	Mild	No	NA
December 2020	M	6 - 18	Oropharynx	Mild	No	NA
December 2020	M	6 - 18	Oropharynx	Mild	No	NA
December 2020	F	19 - 65	Genital	Mild	No	NA
January 2021	M	19 - 65	Wound	Moderate	No	NA
January 2021	F	19 - 65	Genital	Mild	No	NA
January 2021	F	0 - 5	Oropharynx	Mild	No	NA
February 2021	F	19 - 65	Pus	Moderate	No	NA
February 2021	F	> 65	Respiratory Tract Sample	Moderate	No	NA
February 2021	M	6 - 18	Oropharynx	Mild	No	NA
February 2021	M	0 - 5	Oropharynx	Mild	No	NA
February 2021	M	19 - 65	Skin	Moderate	No	NA
February 2021	M	19 - 65	Skin	Moderate	No	NA
February 2021	F	6 - 18	Oropharynx	Mild	No	NA
February 2021	F	6 - 18	Oropharynx	Mild	No	NA
March 2021	M	6 - 18	Oropharynx	Mild	No	NA
March 2021	M	0 - 5	Oropharynx	Mild	No	NA
March 2021	M	6 - 18	Oropharynx	Mild	No	NA
May 2021	M	0 - 5	Wound	Moderate	No	NA
June 2021	M	6 - 18	Oropharynx	Mild	No	NA
June 2021	M	6 - 18	Oropharynx	Mild	No	NA
June 2021	F	0 - 5	Oropharynx	Mild	No	NA
June 2021	M	0 - 5	Oropharynx	Mild	No	NA
June 2021	M	6 - 18	Oropharynx	Mild	No	NA
July 2021	M	0 - 5	Oropharynx	Mild	No	NA
July 2021	F	19 - 65	Genital	Mild	No	NA
July 2021	F	0 - 5	Oropharynx	Mild	No	NA
July 2021	F	6 - 18	Oropharynx	Mild	No	NA
July 2021	F	0 - 5	Oropharynx	Mild	No	NA
August 2021	M	6 - 18	Oropharynx	Mild	No	NA
August 2021	M	0 - 5	Oropharynx	Mild	No	NA
August 2021	M	19 - 65	Wound	Moderate	No	NA
August 2021	M	19 - 65	Pus	Moderate	No	NA
August 2021	F	6 - 18	Oropharynx	Mild	No	NA
August 2021	F	19 - 65	Wound	Moderate	No	NA
September 2021	F	19 - 65	Oropharynx	Mild	No	NA
September 2021	M	6 - 18	Oropharynx	Mild	No	NA
October 2021	M	0 - 5	Oropharynx	Mild	No	NA
November 2021	F	0 - 5	Oropharynx	Mild	No	NA
November 2021	M	19 - 65	Oropharynx	Mild	No	NA
December 2021	M	6 - 18	Oropharynx	Mild	No	NA
February 2022	F	0 - 5	Oropharynx	Mild	No	NA
March 2022	F	19 - 65	Blood	iGAS	No	NA
March 2022	M	6 - 18	Oropharynx	Mild	No	NA
March 2022	M	6 - 18	Oropharynx	Mild	No	NA
March 2022	F	19 - 65	Genital	Mild	No	NA
April 2022	F	19 - 65	Pus	Moderate	No	NA
April 2022	F	6 - 18	Oropharynx	Mild	No	NA
April 2022	M	19 - 65	Wound	Moderate	No	NA
May 2022	M	0 - 5	Oropharynx	Mild	No	NA
May 2022	M	0 - 5	Oropharynx	Mild	No	NA
May 2022	F	19 - 65	Oropharynx	Mild	No	NA
May 2022	F	19 - 65	Oropharynx	Mild	No	NA
June 2022	M	0 - 5	Oropharynx	Mild	No	NA
June 2022	M	6 - 18	Oropharynx	Mild	No	NA
June 2022	M	0 - 5	Oropharynx	Mild	No	NA
June 2022	F	6 - 18	Oropharynx	Mild	No	NA
June 2022	F	19 - 65	Oropharynx	Mild	No	NA
June 2022	M	0 - 5	Oropharynx	Mild	No	NA
June 2022	M	0 - 5	Oropharynx	Mild	No	NA
July 2022	M	19 - 65	Oropharynx	Mild	No	NA
July 2022	M	6 - 18	Oropharynx	Mild	No	NA
July 2022	M	6 - 18	Wound	Moderate	No	NA
August 2022	M	0 - 5	Oropharynx	Mild	No	NA
August 2022	M	19 - 65	Blood	iGAS	No	NA
August 2022	M	6 - 18	Oropharynx	Mild	No	NA
August 2022	F	0 - 5	Pus	Moderate	No	NA
August 2022	F	19 - 65	Genital	Mild	No	NA
August 2022	M	19 - 65	Pus	Moderate	No	NA
September 2022	M	6 - 18	Oropharynx	Mild	No	NA
September 2022	M	> 65	Blood	iGAS	No	NA
September 2022	F	6 - 18	Oropharynx	Mild	No	NA
September 2022	F	6 - 18	Oropharynx	Mild	No	NA
September 2022	M	0 - 5	Eye	Moderate	No	NA
October 2022	M	6 - 18	Oropharynx	Mild	No	NA
October 2022	F	0 - 5	Oropharynx	Mild	No	NA
October 2022	M	0 - 5	Oropharynx	Mild	No	NA
October 2022	M	6 - 18	Oropharynx	Mild	No	NA
October 2022	F	0 - 5	Oropharynx	Mild	No	NA
October 2022	M	6 - 18	Oropharynx	Mild	No	NA
October 2022	F	0 - 5	Oropharynx	Mild	No	NA
October 2022	M	0 - 5	Oropharynx	Mild	No	NA
October 2022	F	6 - 18	Oropharynx	Mild	No	NA
October 2022	M	0 - 5	Oropharynx	Mild	No	NA
October 2022	M	6 - 18	Oropharynx	Mild	No	NA
October 2022	M	0 - 5	Oropharynx	Mild	No	NA
October 2022	F	0 - 5	Oropharynx	Mild	No	NA
October 2022	M	0 - 5	Ear	Mild	No	NA
October 2022	F	0 - 5	Oropharynx	Mild	No	NA
October 2022	F	6 - 18	Oropharynx	Mild	No	NA
November 2022	F	0 - 5	Oropharynx	Mild	No	NA
November 2022	F	6 - 18	Oropharynx	Mild	No	NA
November 2022	M	6 - 18	Oropharynx	Mild	No	NA
November 2022	F	6 - 18	Oropharynx	Mild	No	NA
November 2022	F	6 - 18	Oropharynx	Mild	No	NA
November 2022	M	6 - 18	Oropharynx	Mild	No	NA
November 2022	F	0 - 5	Oropharynx	Mild	No	NA
November 2022	M	19 - 65	Oropharynx	Mild	No	NA
November 2022	M	19 - 65	Wound	Moderate	No	NA
November 2022	M	> 65	Blood	iGAS	No	NA
November 2022	M	19 - 65	Wound	Moderate	No	NA
November 2022	M	0 - 5	Ear	Mild	No	NA
November 2022	F	6 - 18	Oropharynx	Mild	No	NA
November 2022	F	0 - 5	Ear	Mild	No	NA
November 2022	F	0 - 5	Oropharynx	Mild	No	NA
November 2022	M	0 - 5	Oropharynx	Mild	No	NA
November 2022	M	0 - 5	Oropharynx	Mild	No	NA
November 2022	F	0 - 5	Oropharynx	Mild	No	NA
November 2022	M	0 - 5	Oropharynx	Mild	No	NA
November 2022	M	0 - 5	Oropharynx	Mild	No	NA
November 2022	F	6 - 18	Genital	Mild	No	NA
November 2022	F	0 - 5	Wound	Moderate	No	NA
November 2022	M	0 - 5	Oropharynx	Mild	No	NA
November 2022	F	0 - 5	Oropharynx	Mild	No	NA
November 2022	F	19 - 65	Oropharynx	Mild	No	NA
November 2022	F	0 - 5	Oropharynx	Mild	No	NA
November 2022	F	0 - 5	Oropharynx	Mild	No	NA
November 2022	M	0 - 5	Oropharynx	Mild	No	NA
November 2022	M	6 - 18	Oropharynx	Mild	No	NA
November 2022	M	0 - 5	Oropharynx	Mild	No	NA
December 2022	M	6 - 18	Oropharynx	Mild	No	NA
December 2022	F	0 - 5	Oropharynx	Mild	No	NA
December 2022	F	0 - 5	Oropharynx	Mild	No	NA
December 2022	M	0 - 5	Blood	iGAS	No	NA
December 2022	F	0 - 5	Oropharynx	Mild	No	NA
December 2022	F	19 - 65	Oropharynx	Mild	No	NA
December 2022	F	6 - 18	Oropharynx	Mild	No	NA
December 2022	M	0 - 5	Oropharynx	Mild	No	NA
December 2022	M	6 - 18	Oropharynx	Mild	No	NA
December 2022	F	6 - 18	Blood	iGAS	No	NA
December 2022	M	0 - 5	Oropharynx	Mild	No	NA
December 2022	M	6 - 18	Oropharynx	Mild	No	NA
December 2022	M	> 65	Blood	iGAS	No	NA
December 2022	M	0 - 5	Oropharynx	Mild	No	NA
December 2022	F	6 - 18	Oropharynx	Mild	No	NA
December 2022	M	0 - 5	Oropharynx	Mild	No	NA
December 2022	F	0 - 5	Oropharynx	Mild	No	NA
December 2022	F	6 - 18	Oropharynx	Mild	No	NA
December 2022	M	0 - 5	Oropharynx	Mild	No	NA
December 2022	M	6 - 18	Oropharynx	Mild	No	NA
December 2022	M	0 - 5	Oropharynx	Mild	No	NA
December 2022	F	6 - 18	Genital	Mild	No	NA
December 2022	M	6 - 18	Pus	Moderate	No	NA
December 2022	F	6 - 18	Oropharynx	Mild	No	NA
December 2022	F	0 - 5	Oropharynx	Mild	No	NA
December 2022	F	19 - 65	Blood	iGAS	No	NA
January 2023	M	0 - 5	Oropharynx	Mild	No	NA
January 2023	M	> 65	Respiratory Tract Sample	Moderate	No	NA
January 2023	F	0 - 5	Oropharynx	Mild	No	NA
January 2023	M	0 - 5	Oropharynx	Mild	No	NA
January 2023	M	6 - 18	Pus	Moderate	No	NA
January 2023	F	0 - 5	Oropharynx	Mild	No	NA
January 2023	M	0 - 5	Oropharynx	Mild	No	NA
January 2023	F	19 - 65	Genital	Mild	No	NA
January 2023	F	> 65	Wound	Moderate	No	NA
January 2023	M	0 - 5	Oropharynx	Mild	No	NA
January 2023	F	6 - 18	Oropharynx	Mild	No	NA
January 2023	M	0 - 5	Oropharynx	Mild	No	NA
January 2023	F	6 - 18	Oropharynx	Mild	No	NA
January 2023	F	> 65	Oropharynx	Mild	No	NA
January 2023	M	19 - 65	Blood	iGAS	No	NA
January 2023	M	0 - 5	Oropharynx	Mild	No	NA
January 2023	F	0 - 5	Oropharynx	Mild	No	NA
January 2023	M	6 - 18	Oropharynx	Mild	No	NA
January 2023	M	6 - 18	Oropharynx	Mild	No	NA
January 2023	M	0 - 5	Oropharynx	Mild	No	NA
January 2023	F	6 - 18	Oropharynx	Mild	No	NA
January 2023	F	0 - 5	Oropharynx	Mild	No	NA
January 2023	M	6 - 18	Oropharynx	Mild	No	NA
January 2023	F	6 - 18	Oropharynx	Mild	No	NA
January 2023	F	0 - 5	Oropharynx	Mild	No	NA
January 2023	F	0 - 5	Oropharynx	Mild	No	NA
February 2023	M	0 - 5	Oropharynx	Mild	No	NA
February 2023	F	0 - 5	Respiratory Tract Sample	Moderate	No	NA
February 2023	F	0 - 5	Oropharynx	Mild	No	NA
February 2023	M	0 - 5	Oropharynx	Mild	No	NA
February 2023	M	0 - 5	Ear	Mild	No	NA
February 2023	M	6 - 18	Oropharynx	Mild	No	NA
February 2023	M	0 - 5	Ear	Mild	No	NA
February 2023	M	0 - 5	Ear	Mild	No	NA
February 2023	M	6 - 18	Oropharynx	Mild	No	NA
February 2023	M	19 - 65	Pus	Moderate	No	NA
February 2023	F	19 - 65	Genital	Mild	No	NA
February 2023	M	0 - 5	Oropharynx	Mild	No	NA
February 2023	F	19 - 65	Oropharynx	Mild	No	NA
February 2023	F	6 - 18	Oropharynx	Mild	No	NA
February 2023	M	19 - 65	Pus	Moderate	No	NA
February 2023	F	0 - 5	Oropharynx	Mild	No	NA
February 2023	F	6 - 18	Oropharynx	Mild	No	NA
February 2023	M	19 - 65	Oropharynx	Mild	No	NA
February 2023	F	0 - 5	Oropharynx	Mild	No	NA
February 2023	M	0 - 5	Oropharynx	Mild	No	NA
February 2023	F	6 - 18	Oropharynx	Mild	No	NA
February 2023	F	0 - 5	Oropharynx	Mild	No	NA
February 2023	F	0 - 5	Oropharynx	Mild	No	NA
February 2023	M	0 - 5	Oropharynx	Mild	No	NA
February 2023	M	0 - 5	Oropharynx	Mild	No	NA
February 2023	F	0 - 5	Oropharynx	Mild	No	NA
February 2023	M	6 - 18	Oropharynx	Mild	No	NA
February 2023	F	0 - 5	Oropharynx	Mild	No	NA
February 2023	F	0 - 5	Oropharynx	Mild	No	NA
February 2023	F	0 - 5	Oropharynx	Mild	No	NA
February 2023	F	6 - 18	Oropharynx	Mild	No	NA
February 2023	M	6 - 18	Wound	Moderate	No	NA
February 2023	M	6 - 18	Oropharynx	Mild	No	NA
February 2023	M	0 - 5	Oropharynx	Mild	No	NA
February 2023	F	19 - 65	Oropharynx	Mild	No	NA
February 2023	F	19 - 65	Genital	Mild	No	NA
February 2023	F	0 - 5	Oropharynx	Mild	No	NA
February 2023	M	> 65	Blood	iGAS	No	NA
February 2023	F	0 - 5	Oropharynx	Mild	No	NA
February 2023	F	0 - 5	Oropharynx	Mild	No	NA
February 2023	F	0 - 5	Oropharynx	Mild	No	NA
February 2023	F	0 - 5	Oropharynx	Mild	No	NA
March 2023	M	0 - 5	Respiratory Tract Sample	Moderate	No	NA
March 2023	F	19 - 65	Genital	Mild	No	NA
March 2023	M	0 - 5	Oropharynx	Mild	No	NA
March 2023	M	0 - 5	Oropharynx	Mild	No	NA
March 2023	M	0 - 5	Oropharynx	Mild	No	NA
March 2023	M	0 - 5	Oropharynx	Mild	No	NA
March 2023	F	0 - 5	Oropharynx	Mild	No	NA
March 2023	M	6 - 18	Oropharynx	Mild	No	NA
March 2023	F	19 - 65	Wound	Moderate	No	NA
March 2023	F	19 - 65	Genital	Mild	No	NA
March 2023	M	6 - 18	Pus	Moderate	No	NA
March 2023	M	0 - 5	Oropharynx	Mild	No	NA
March 2023	M	6 - 18	Oropharynx	Mild	No	NA
March 2023	F	6 - 18	Oropharynx	Mild	No	NA
March 2023	F	19 - 65	Pus	Moderate	No	NA
March 2023	M	6 - 18	Oropharynx	Mild	No	NA
March 2023	F	6 - 18	Genital	Mild	No	NA
March 2023	M	6 - 18	Genital	Mild	No	NA
March 2023	M	19 - 65	Respiratory Tract Sample	Moderate	No	NA
March 2023	F	0 - 5	Genital	Mild	No	NA
March 2023	F	6 - 18	Oropharynx	Mild	No	NA
March 2023	M	6 - 18	Oropharynx	Mild	No	NA
March 2023	M	19 - 65	Pus	Moderate	No	NA
March 2023	F	19 - 65	Oropharynx	Mild	No	NA
March 2023	M	0 - 5	Genital	Mild	No	NA
March 2023	M	6 - 18	Oropharynx	Mild	No	NA
April 2023	F	0 - 5	Ear	Mild	No	NA
April 2023	F	0 - 5	Oropharynx	Mild	No	NA
April 2023	F	6 - 18	Oropharynx	Mild	No	NA
April 2023	M	0 - 5	Genital	Mild	No	NA
April 2023	F	6 - 18	Oropharynx	Mild	No	NA
April 2023	F	6 - 18	Genital	Mild	No	NA
April 2023	M	19 - 65	Oropharynx	Mild	No	NA
April 2023	M	0 - 5	Genital	Mild	No	NA
April 2023	M	0 - 5	Oropharynx	Mild	No	NA
April 2023	M	0 - 5	Oropharynx	Mild	No	NA
April 2023	M	6 - 18	Oropharynx	Mild	No	NA
April 2023	F	0 - 5	Oropharynx	Mild	No	NA
April 2023	M	19 - 65	Pus	Moderate	No	NA
April 2023	M	0 - 5	Genital	Mild	No	NA
April 2023	M	6 - 18	Oropharynx	Mild	No	NA
April 2023	M	0 - 5	Oropharynx	Mild	No	NA
April 2023	F	19 - 65	Oropharynx	Mild	No	NA
April 2023	M	6 - 18	Oropharynx	Mild	No	NA
May 2023	M	0 - 5	Oropharynx	Mild	No	NA
May 2023	F	19 - 65	Oropharynx	Mild	No	NA
May 2023	M	0 - 5	Oropharynx	Mild	No	NA
May 2023	F	19 - 65	Oropharynx	Mild	No	NA
May 2023	F	> 65	Genital	Mild	No	NA
May 2023	M	6 - 18	Oropharynx	Mild	No	NA
May 2023	F	19 - 65	Genital	Mild	No	NA
May 2023	M	6 - 18	Oropharynx	Mild	No	NA
May 2023	M	> 65	Genital	Mild	No	NA
May 2023	F	19 - 65	Blood	iGAS	No	NA
May 2023	F	> 65	Wound	Moderate	No	NA
May 2023	F	19 - 65	Respiratory Tract Sample	Moderate	No	NA
May 2023	M	6 - 18	Oropharynx	Mild	No	NA
May 2023	M	19 - 65	Genital	Mild	No	NA
May 2023	F	6 - 18	Oropharynx	Mild	No	NA
May 2023	M	6 - 18	Oropharynx	Mild	No	NA
May 2023	F	0 - 5	Oropharynx	Mild	No	NA
May 2023	M	6 - 18	Oropharynx	Mild	No	NA
May 2023	F	6 - 18	Oropharynx	Mild	No	NA
May 2023	F	19 - 65	Blood	iGAS	No	NA
May 2023	M	6 - 18	Oropharynx	Mild	No	NA
May 2023	M	0 - 5	Genital	Mild	No	NA
May 2023	M	> 65	Genital	Mild	No	NA
May 2023	F	6 - 18	Oropharynx	Mild	No	NA
May 2023	M	6 - 18	Oropharynx	Mild	No	NA
May 2023	F	19 - 65	Genital	Mild	Yes	15
May 2023	F	19 - 65	Blood	iGAS	Yes	17
May 2023	M	> 65	Blood	iGAS	Yes	16
May 2023	M	> 65	Blood	iGAS	Yes	18
May 2023	F	0 - 5	Oropharynx	Mild	No	NA
May 2023	M	6 - 18	Oropharynx	Mild	No	NA
June 2023	M	6 - 18	Oropharynx	Mild	No	NA
June 2023	M	0 - 5	Oropharynx	Mild	No	NA
June 2023	M	0 - 5	Genital	Mild	No	NA
June 2023	M	6 - 18	Genital	Mild	No	NA
June 2023	M	6 - 18	Oropharynx	Mild	No	NA
June 2023	M	19 - 65	Blood	iGAS	No	NA
June 2023	F	6 - 18	Wound	Moderate	No	NA
June 2023	F	6 - 18	Oropharynx	Mild	No	NA
June 2023	M	0 - 5	Blood	iGAS	Yes	14
June 2023	M	0 - 5	Wound	Moderate	No	NA
June 2023	M	0 - 5	Oropharynx	Mild	Yes	19
June 2023	M	0 - 5	Oropharynx	Mild	No	NA
June 2023	M	19 - 65	Oropharynx	Mild	Yes	21
June 2023	M	> 65	Blood	iGAS	Yes	20
June 2023	F	19 - 65	Oropharynx	Mild	No	NA
June 2023	M	> 65	Blood	iGAS	Yes	23
July 2023	M	6 - 18	Oropharynx	Mild	No	NA
July 2023	M	0 - 5	Genital	Mild	No	NA
July 2023	F	6 - 18	Oropharynx	Mild	No	NA
July 2023	F	19 - 65	Oropharynx	Mild	Yes	22
July 2023	M	19 - 65	Pus	Moderate	Yes	1
July 2023	F	6 - 18	Oropharynx	Mild	No	NA
July 2023	F	19 - 65	Oropharynx	Mild	Yes	7
July 2023	M	0 - 5	Oropharynx	Mild	Yes	3
July 2023	M	6 - 18	Oropharynx	Mild	Yes	4
July 2023	F	> 65	Blood	iGAS	Yes	2
July 2023	M	6 - 18	Pus	Moderate	No	NA
July 2023	M	> 65	Pus	Moderate	No	NA
July 2023	F	19 - 65	Respiratory Tract Sample	Moderate	No	NA
July 2023	M	19 - 65	Pus	Moderate	Yes	5
July 2023	F	19 - 65	Blood	iGAS	Yes	6
July 2023	F	6 - 18	Oropharynx	Mild	Yes	8
July 2023	F	19 - 65	Pus	Moderate	No	NA
July 2023	F	19 - 65	Wound	Moderate	No	NA
August 2023	F	19 - 65	Respiratory Tract Sample	Moderate	No	NA
August 2023	M	6 - 18	Oropharynx	Mild	No	NA
August 2023	M	6 - 18	Oropharynx	Mild	No	NA
August 2023	F	19 - 65	Genital	Mild	Yes	9
August 2023	F	> 65	Genital	Mild	No	NA
August 2023	M	0 - 5	Oropharynx	Mild	No	NA
August 2023	M	0 - 5	Genital	Mild	No	NA
August 2023	F	6 - 18	Pus	Moderate	No	NA
August 2023	F	19 - 65	Blood	iGAS	No	NA
August 2023	M	6 - 18	Oropharynx	Mild	No	NA
August 2023	F	19 - 65	Wound	Moderate	No	NA
September 2023	M	6 - 18	Oropharynx	Mild	No	NA
September 2023	F	19 - 65	Oropharynx	Mild	No	NA
September 2023	F	19 - 65	Oropharynx	Mild	No	NA
September 2023	F	19 - 65	Oropharynx	Mild	Yes	12
September 2023	F	19 - 65	Genital	Mild	Yes	10
September 2023	M	19 - 65	Blood	iGAS	Yes	13
September 2023	M	6 - 18	Wound	Moderate	Yes	26
October 2023	F	0 - 5	Oropharynx	Mild	No	NA
October 2023	M	0 - 5	Oropharynx	Mild	No	NA
October 2023	M	6 - 18	Respiratory Tract Sample	Moderate	No	NA
October 2023	M	19 - 65	Blood	iGAS	Yes	24
October 2023	M	0 - 5	Oropharynx	Mild	No	NA
November 2023	M	6 - 18	Oropharynx	Mild	No	NA
November 2023	F	> 65	Wound	Moderate	Yes	11
November 2023	M	19 - 65	Oropharynx	Mild	No	NA
November 2023	M	6 - 18	Oropharynx	Mild	No	NA
November 2023	F	0 - 5	Oropharynx	Mild	No	NA
November 2023	M	19 - 65	Oropharynx	Mild	No	NA
November 2023	M	19 - 65	Wound	Moderate	Yes	27
November 2023	M	6 - 18	Oropharynx	Mild	No	NA
November 2023	F	19 - 65	Oropharynx	Mild	No	NA
December 2023	M	19 - 65	Pus	Moderate	Yes	31
December 2023	M	6 - 18	Wound	Moderate	Yes	32
December 2023	F	19 - 65	Blood	iGAS	Yes	33
December 2023	F	> 65	Blood	iGAS	Yes	29
December 2023	M	0 - 5	CSF	iGAS	Yes	28
December 2023	F	6 - 18	Oropharynx	Mild	No	NA
December 2023	M	6 - 18	Respiratory Tract Sample	Moderate	No	NA
December 2023	F	0 - 5	Urine	Moderate	No	NA
December 2023	M	0 - 5	Ear	Mild	No	NA
December 2023	M	6 - 18	Respiratory Tract Sample	Moderate	No	NA
December 2023	F	19 - 65	Blood	iGAS	No	NA
December 2023	M	0 - 5	Respiratory Tract Sample	Moderate	No	NA
December 2023	F	19 - 65	Pus	Moderate	Yes	34
December 2023	F	19 - 65	Blood	iGAS	Yes	35
December 2023	M	6 - 18	Ear	Mild	No	NA
January 2024	F	> 65	Blood	iGAS	No	NA
January 2024	M	6 - 18	Respiratory Tract Sample	Moderate	No	NA
January 2024	F	19 - 65	Respiratory Tract Sample	Moderate	No	NA
January 2024	F	0 - 5	Skin	Moderate	No	NA
January 2024	F	0 - 5	Respiratory Tract Sample	Moderate	No	NA
January 2024	M	0 - 5	Respiratory Tract Sample	Moderate	No	NA
January 2024	M	19 - 65	Urine	Moderate	No	NA
January 2024	F	6 - 18	Respiratory Tract Sample	Moderate	No	NA
January 2024	F	19 - 65	Blood	iGAS	Yes	30
January 2024	F	0 - 5	Respiratory Tract Sample	Moderate	No	NA
January 2024	M	0 - 5	Respiratory Tract Sample	Moderate	No	NA
January 2024	F	6 - 18	Respiratory Tract Sample	Moderate	No	NA
January 2024	F	19 - 65	Skin	Moderate	No	NA
January 2024	M	6 - 18	Respiratory Tract Sample	Moderate	No	NA
January 2024	F	19 - 65	Oropharynx	Mild	No	NA
January 2024	F	19 - 65	Oropharynx	Mild	No	NA
February 2024	M	19 - 65	Urine	Moderate	No	NA
February 2024	F	0 - 5	Respiratory Tract Sample	Moderate	No	NA
February 2024	F	> 65	Oropharynx	Mild	No	NA
February 2024	F	19 - 65	Oropharynx	Mild	No	NA
February 2024	F	19 - 65	Oropharynx	Mild	No	NA
February 2024	F	19 - 65	Respiratory Tract Sample	Moderate	No	NA
February 2024	F	19 - 65	Respiratory Tract Sample	Moderate	No	NA
February 2024	F	0 - 5	Wound	Moderate	No	NA
February 2024	F	0 - 5	Oropharynx	Mild	No	NA
February 2024	M	6 - 18	Oropharynx	Mild	No	NA
February 2024	M	6 - 18	Wound	Moderate	No	NA
March 2024	M	6 - 18	Oropharynx	Mild	No	NA
March 2024	M	> 65	Respiratory Tract Sample	Moderate	No	NA
March 2024	M	6 - 18	Oropharynx	Mild	No	NA
March 2024	M	0 - 5	Oropharynx	Mild	No	NA
March 2024	F	0 - 5	Oropharynx	Mild	No	NA
March 2024	F	> 65	Blood	iGAS	No	NA
March 2024	M	0 - 5	Oropharynx	Mild	No	NA
March 2024	F	19 - 65	Wound	Moderate	No	NA
March 2024	M	0 - 5	Oropharynx	Mild	No	NA
March 2024	F	6 - 18	Oropharynx	Mild	No	NA
March 2024	F	6 - 18	Oropharynx	Mild	No	NA
March 2024	M	0 - 5	Oropharynx	Mild	No	NA
March 2024	M	6 - 18	Oropharynx	Mild	No	NA
March 2024	F	0 - 5	Oropharynx	Mild	No	NA
March 2024	F	0 - 5	Abscess	Moderate	No	NA
March 2024	F	0 - 5	Genital	Mild	No	NA
March 2024	M	0 - 5	Oropharynx	Mild	No	NA
April 2024	M	0 - 5	Oropharynx	Mild	No	NA
April 2024	F	19 - 65	Wound	Moderate	No	NA
April 2024	M	6 - 18	Respiratory Tract Sample	Moderate	No	NA
April 2024	F	19 - 65	Respiratory Tract Sample	Moderate	No	NA
April 2024	M	0 - 5	Oropharynx	Mild	No	NA
April 2024	M	6 - 18	Oropharynx	Mild	No	NA
April 2024	F	6 - 18	Oropharynx	Mild	No	NA
April 2024	M	6 - 18	Oropharynx	Mild	No	NA
April 2024	F	19 - 65	Blood	iGAS	No	NA
April 2024	F	6 - 18	Oropharynx	Mild	No	NA
April 2024	F	19 - 65	Genital	Mild	No	NA
April 2024	F	6 - 18	Oropharynx	Mild	No	NA
April 2024	M	19 - 65	Abscess	Moderate	No	NA
April 2024	M	6 - 18	Oropharynx	Mild	No	NA
April 2024	M	6 - 18	Oropharynx	Mild	No	NA
April 2024	F	19 - 65	Respiratory Tract Sample	Moderate	No	NA
April 2024	F	19 - 65	Respiratory Tract Sample	Moderate	No	NA
April 2024	F	0 - 5	Oropharynx	Mild	No	NA
April 2024	M	19 - 65	Abscess	Moderate	No	NA
April 2024	M	6 - 18	Oropharynx	Mild	No	NA
April 2024	M	0 - 5	Oropharynx	Mild	No	NA
April 2024	M	6 - 18	Oropharynx	Mild	No	NA
April 2024	M	6 - 18	Abscess	Moderate	No	NA
April 2024	F	> 65	Blood	iGAS	No	NA
April 2024	F	> 65	Wound	Moderate	No	NA
April 2024	M	6 - 18	Oropharynx	Mild	No	NA
April 2024	F	6 - 18	Oropharynx	Mild	No	NA
April 2024	F	0 - 5	Genital	Mild	No	NA
April 2024	F	6 - 18	Oropharynx	Mild	No	NA
April 2024	F	6 - 18	Oropharynx	Mild	No	NA
April 2024	M	6 - 18	Respiratory Tract Sample	Moderate	No	NA
April 2024	M	6 - 18	Oropharynx	Mild	No	NA
May 2024	M	0 - 5	Oropharynx	Mild	No	NA
May 2024	F	19 - 65	Respiratory Tract Sample	Moderate	No	NA
May 2024	M	0 - 5	Skin	Moderate	No	NA
May 2024	M	6 - 18	Respiratory Tract Sample	Moderate	No	NA
May 2024	F	19 - 65	Genital	Mild	No	NA
May 2024	M	6 - 18	Abscess	Moderate	No	NA
May 2024	F	19 - 65	Respiratory Tract Sample	Moderate	No	NA
May 2024	F	6 - 18	Oropharynx	Mild	No	NA
May 2024	F	6 - 18	Respiratory Tract Sample	Moderate	No	NA
May 2024	M	0 - 5	Oropharynx	Mild	No	NA
May 2024	F	6 - 18	Oropharynx	Mild	No	NA
May 2024	M	6 - 18	Oropharynx	Mild	No	NA
May 2024	F	> 65	Genital	Mild	No	NA
May 2024	F	19 - 65	Genital	Mild	No	NA
May 2024	M	0 - 5	Oropharynx	Mild	No	NA
May 2024	F	6 - 18	Oropharynx	Mild	No	NA
May 2024	M	6 - 18	Oropharynx	Mild	No	NA
May 2024	F	6 - 18	Oropharynx	Mild	No	NA
May 2024	F	19 - 65	Skin	Moderate	No	NA
May 2024	F	6 - 18	Oropharynx	Mild	No	NA
May 2024	M	6 - 18	Oropharynx	Mild	No	NA
May 2024	M	> 65	Respiratory Tract Sample	Moderate	No	NA
