# Supplementary material for: Post-pandemic upsurge in Group A Streptococcus infections at an Italian tertiary university hospital
Source: Microbiol Spectr. 2025 Mar 26;13(5):e02494-24. doi: 10.1128/spectrum.02494-24 (PMC12053998; doi:10.1128/spectrum.02494-24)
Supplement: Dataset S2 — Single Nucleotide Polymorphisms distance matrix based on the core genes shared by the ST28 isolates sequenced in this study. [file spectrum.02494-24-s0002.xlsx]

## Sheet: Foglio1
Supplementary Dataset 2
Single Nucleotide Polymorphisms distance matrix based on the alignment of 1,659 core genes shared by the nine ST28 isolates sequenced in this study
	13	20	24	29	2	31	32	33	9
13	0	1180	1180	31	22	30	0	67	30
20	1180	0	0	1193	1182	1192	1180	1228	1192
24	1180	0	0	1193	1182	1192	1180	1228	1192
29	31	1193	1193	0	35	43	31	80	43
2	22	1182	1182	35	0	34	22	71	34
31	30	1192	1192	43	34	0	30	78	2
32	0	1180	1180	31	22	30	0	67	30
33	67	1228	1228	80	71	78	67	0	78
9	30	1192	1192	43	34	2	30	78	0
