# Supplementary material for: Post-pandemic upsurge in Group A Streptococcus infections at an Italian tertiary university hospital
Source: Microbiol Spectr. 2025 Mar 26;13(5):e02494-24. doi: 10.1128/spectrum.02494-24 (PMC12053998; doi:10.1128/spectrum.02494-24)
Supplement: Table S1 — Phenotype, Integrative Conjugative Element (ICE) and resistance gene content of the 34 Group A Streptococcus (GAS) isolates subjected to Whole Genome Sequencing. [file spectrum.02494-24-s0004.xlsx]

## Sheet: Supplementary dataset
Supplementary Table S1
Antimicrobial resistance phenotype, Integrative Conjugative Element (ICE) and resistance gene content of the 34 of Group A Streptococcus (GAS) isolates subjected to Whole Genome Sequencing.
ID	ICE	Resistance Genes	P	CC	E	CN	LEV	MOX	LZD	VAN	TEC	TET	SXT
1	nd	nd	≤0.06	≤0.25	≤0.12	≤64.0	0.5	0.25	≤2.0	≤0.12	≤0.12	≤0.25	≤10.0
2	nd	nd	≤0.06	≤0.25	≤0.12	≤64.0	0.5	0.12	≤2.0	0.25	≤0.12	≤0.25	≤10.0
3	nd	nd	≤0.06	≤0.25	≤0.12	≤64.0	0.5	0.12	≤2.0	0.25	≤0.12	≤0.25	≤10.0
4	nd	nd	≤0.06	≤0.25	≤0.12	≤64.0	0.5	0.25	≤2.0	≤0.12	≤0.12	≤0.25	≤10.0
5	nd	nd	≤0.06	≤0.25	≤0.12	≤64.0	0.5	0.12	≤2.0	≤0.12	≤0.12	≤0.25	≤10.0
6	nd	nd	≤0.06	≤0.25	≤0.12	≤64.0	≤0.25	0.12	≤2.0	≤0.12	≤0.12	≤0.25	≤10.0
7	nd	nd	≤0.06	≤0.25	≤0.12	≤64.0	≤0.25	0.12	≤2.0	≤0.12	≤0.12	≤0.25	≤10.0
8	nd	nd	≤0.06	≤0.25	≤0.12	≤64.0	0.5	0.12	≤2.0	≤0.12	≤0.12	≤0.25	≤10.0
9	nd	nd	≤0.06	≤0.25	≤0.12	≤64.0	0.5	0.25	≤2.0	≤0.12	≤0.12	≤0.25	≤10.0
10	nd	nd	≤0.06	≤0.25	≤0.12	≤64.0	0.5	0.12	≤2.0	0.25	≤0.12	≤0.25	≤10.0
11	nd	nd	≤0.06	≤0.25	≤0.12	≤64.0	0.5	0.12	≤2.0	0.5	≤0.12	≤0.25	≤10.0
12	nd	nd	≤0.06	≤0.25	≤0.12	≤64.0	0.5	0.12	≤2.0	≤0.12	≤0.12	≤0.25	≤10.0
13	nd	nd	≤0.06	≤0.25	≤0.12	≤64.0	0.5	0.12	≤2.0	≤0.12	≤0.12	≤0.25	≤10.0
14	nd	nd	≤0.06	≤0.25	≤0.12	≤64.0	≤0.25	0.12	≤2.0	≤0.12	≤0.12	≤0.25	≤10.0
15	nd	nd	≤0.06	≤0.25	≤0.12	≤64.0	0.5	0.12	≤2.0	≤0.12	≤0.12	≤0.25	≤10.0
16	nd	nd	≤0.06	≤0.25	≤0.12	≤64.0	0.5	0.25	≤2.0	0.5	≤0.12	≤0.25	≤10.0
17	nd	nd	≤0.06	≤0.25	≤0.12	≤64.0	≤0.25	0.12	≤2.0	≤0.12	≤0.12	≤0.25	≤10.0
18	ICEGAS18.1	aph(3')-III, erm(B), erm(B), tet(M)	≤0.06	>0.5	>4.0	≤64.0	≤0.25	0.12	≤2.0	≤0.12	≤0.12	>8.0	≤10.0
19	nd	nd	≤0.06	≤0.25	≤0.12	≤64.0	0.5	0.12	≤2.0	≤0.12	≤0.12	≤0.25	≤10.0
20	nd	nd	≤0.06	≤0.25	≤0.12	≤64.0	≤0.25	0.12	≤2.0	≤0.12	≤0.12	≤0.25	≤10.0
21	nd	nd	≤0.06	≤0.25	≤0.12	≤64.0	0.5	0.12	≤2.0	≤0.12	≤0.12	≤0.25	≤10.0
22	nd	nd	≤0.06	≤0.25	≤0.12	≤64.0	0.5	0.12	≤2.0	≤0.12	≤0.12	≤0.25	≤10.0
23	nd	nd	≤0.06	≤0.25	≤0.12	≤64.0	0.5	0.12	≤2.0	≤0.12	≤0.12	≤0.25	≤10.0
24	nd	nd	≤0.06	≤0.25	≤0.12	≤64.0	≤0.25	0.12	≤2.0	0.25	≤0.12	≤0.25	≤10.0
26	ICEGAS26.1	erm(B), tet(M)	≤0.06	>0.5	>4.0	≤64.0	≤0.25	0.12	≤2.0	≤0.12	≤0.12	>8.0	≤10.0
27	ICEGAS18.1	aph(3')-III, erm(B), erm(B), tet(M)	≤0.06	>0.5	>4.0	≤64.0	0.5	0.25	≤2.0	0.25	≤0.12	>8.0	≤10.0
28	nd	nd	≤0.06	≤0.25	≤0.12	≤64.0	4	0.25	≤2.0	≤0.12	≤0.12	≤0.25	≤10.0
29	nd	nd	≤0.06	≤0.25	≤0.12	≤64.0	0.5	0.12	≤2.0	0.5	≤0.12	≤0.25	≤10.0
30	ICEGAS30.1	erm(A), tet(M)	≤0.06	>0.5	>4.0	≤64.0	4	0.25	≤2.0	0.25	≤0.12	>8.0	≤10.0
31	nd	nd	≤0.06	≤0.25	≤0.12	≤64.0	0.5	0.12	≤2.0	0.25	≤0.12	≤0.25	≤10.0
32	nd	nd	≤0.06	≤0.25	≤0.12	≤64.0	0.5	0.12	≤2.0	0.5	≤0.12	≤0.25	≤10.0
33	nd	nd	≤0.06	≤0.25	≤0.12	≤64.0	0.5	0.12	≤2.0	0.25	≤0.12	≤0.25	≤10.0
34	nd	nd	≤0.06	≤0.25	≤0.12	≤64.0	0.5	0.12	≤2.0	≤0.12	≤0.12	≤0.25	≤10.0
35	nd	nd	≤0.06	≤0.25	≤0.12	≤64.0	≤0.25	0.12	≤2.0	≤0.12	≤0.12	≤0.25	≤10.0
